# Supplementary material for: Non-Susceptibility Gene Variants in Head and Neck Paragangliomas
Source: Int J Mol Sci. 2024 Nov 27;25(23):12762. doi: 10.3390/ijms252312762 (PMC11641674; doi:10.3390/ijms252312762)
Supplement: Supplementary file 1 [file ijms-25-12762-s001.zip]

Archive with 2 entries (2 files):
- Supplementary Table S1 and Figure S1.pdf
- Supplementary Table S2.xlsx
