# Supplementary material for: Non-Susceptibility Gene Variants in Head and Neck Paragangliomas
Source: Int J Mol Sci. 2024 Nov 27;25(23):12762. doi: 10.3390/ijms252312762 (PMC11641674; doi:10.3390/ijms252312762)
Supplement: Supplementary file 1 [file ijms-25-12762-s001.zip › Supplementary Table S2.xlsx]

## Sheet: Gene variants
Chr	Pos	Ref. allele	Alt. allele		Location	Gene	Type	AA change	SNP v150	Polyphen2 HDIV	Polyphen2 HVAR	SIFT	SIFT4G	VEST4	CADD	DANN	LRT	MutationTaster	MutationAssessor	PROVEAN	MetaSVM	MetaLR	M-CAP	REVEL score	MutPred	MVP	DEOGEN2	BayesDel addAF	BayesDel noAF	ClinPred	LIST-S2	FATHMM-MKL	FATHMM-XF
9	32418473	A	G		exonic	ACO1	nonsynonymous_SNV	ACO1:NM_002197:exon6:c.A622G:p.T208A	rs61753543	D	D	D	D	0.91	3.716	0.998	D	D	H	D	D	T	D	0.753		0.815	D	T	D	T	D	D	D
9	32430554	T	G		exonic	ACO1	nonsynonymous_SNV	ACO1:NM_002197:exon14:c.T1708G:p.F570V	rs769809176	B	B	D	T	0.834	2.838	0.982	D	D	M	D	T	T	D	0.265	0.505	0.426	D	T	T	D	D	D	D
1	150804811	T	C		exonic	ARNT	nonsynonymous_SNV	ARNT:NM_001668:exon9:c.A868G:p.R290G	rs763732376	P	P	D	T	0.904	4.546	0.998	D	D	M	D	T	T	D	0.344	0.464	0.898	D	D	D	D	D	D	D
7	140508767	C	T		exonic	BRAF	nonsynonymous_SNV	BRAF:NM_004333:exon4:c.G533A:p.R178Q	rs746348396	D	P	T	T	0.518	3.86	1	D	D	L	N	T	D	D	0.457	0.771	0.832	T	D	D	D	D	D	D
1	161336004	G	A		exonic	CFAP126	nonsynonymous_SNV	CFAP126:NM_001013625:exon3:c.C155T:p.S52F		D	P	D	D	0.499	3.976	0.998	N	D		D	T	T	T	0.105	0.263	0.099	T	D	T	D	D	D	N
11	111910106	C	T		exonic	DLAT	nonsynonymous_SNV	DLAT:NM_001931:exon7:c.C1114T:p.L372F	rs782124389	D	D	D	D	0.488	3.609	0.999	D	D	M	D	D	T	D	0.392	0.742	0.537	T	T	T	D	D	D	N
1	231509743	T	C		exonic	EGLN1	nonsynonymous_SNV	EGLN1:NM_022051:exon2:c.A994G:p.K332E		B	B	D	T	0.324	3.134	0.997	D	D	N	D	T	T	T	0.255	0.503	0.962	D	D	D	D	T	D	N
14	34398381	T	A		exonic	EGLN3	nonsynonymous_SNV	EGLN3:NM_022073:exon3:c.A515T:p.K172I		B	B	D	D	0.626	3.574	0.991	D	D	M	D	T	T	D	0.18	0.381	0.865	D	T	T	D	D	D	D
14	34400358	C	T		exonic	EGLN3	nonsynonymous_SNV	EGLN3:NM_022073:exon2:c.G421A:p.G141S	rs759224695	P	B	D	T	0.386	2.841	0.995	D	D	L	D	T	T	T	0.147		0.883	D	T	T	D	D	D	D
2	171693378	C	T		exonic	GAD1	nonsynonymous_SNV	GAD1:NM_000817:exon6:c.C623T:p.T208M	rs754891860	D	D	T	D	0.816	3.875	0.999	D	D	L	D	T	T	D	0.628	0.826	0.751	D	T	D	D	D	D	D
X	120182253	A	G		exonic	GLUD2	nonsynonymous_SNV	GLUD2:NM_012084:exon1:c.A715G:p.T239A		P	P	D	T	0.228	2.211	0.992	D	D	M	D	D	D	D	0.542	0.67	0.985	T	D	D	D	T	D
16	58757663	G	A		exonic	GOT2	nonsynonymous_SNV	GOT2:NM_002080:exon2:c.C233T:p.P78L	rs765537389	P	B	D	D	0.368	3.094	0.997	D	D	M	D	T	T	T	0.184		0.487	D	T	T	T	D	D	D
16	46943653	C	T		exonic	GPT2	nonsynonymous_SNV	GPT2:NM_133443:exon6:c.C634T:p.P212S		D	P	D	T	0.55	2.443	0.997	N	D	L	D	D	D	D	0.578	0.845	0.943	D	D	T	D	D	D	D
16	46952603	G	A		exonic	GPT2	nonsynonymous_SNV	GPT2:NM_133443:exon8:c.G971A:p.G324E	rs201383826	D	D	D	D	0.903	3.544	0.998	D	D	M	D	D	D	D	0.523		0.986	D	D	D	D	D	D	D
15	90628257	A	G		exonic	IDH2	nonsynonymous_SNV	IDH2:NM_002168:exon9:c.T1154C:p.L385P		D	D	D	D	0.976	3.595	0.999	D	D	H	D	D	D	D	0.747	0.678	0.934	D	D	D	D	D	D	D
15	90631838	C	T		exonic	IDH2	nonsynonymous_SNV	IDH2:NM_002168:exon4:c.G515A:p.R172K	rs121913503	D	D	D	D	0.951	2.604	0.988	D	D	H	D	D	D	D	0.733	0.875	0.821	D	D	D	D	D	D	D
15	78458520	G	A		exonic	IDH3A	nonsynonymous_SNV	IDH3A:NM_005530:exon10:c.G893A:p.G298D	rs368666636	D	D	D	D	0.861	4.094	0.999	D	D	H	D	D	D	D	0.841		0.953	D	T	T	D	D	D	D
4	55569926	G	A		exonic	KIT	nonsynonymous_SNV	KIT:NM_000222:exon5:c.G793A:p.G265S	rs1060502570	D	P	T	T	0.413	3.144	0.999	N	D	M	N	D	D	D	0.443		0.841	T	D	T	D	D	D	D
4	55604718	G	A		exonic	KIT	nonsynonymous_SNV	KIT:NM_000222:exon21:c.G2926A:p.V976I	rs773955363	P	P	D	D	0.082	2.242	0.99	N	D	L	N	T	T	D	0.251	0.258	0.813	T	T	T	T	T	D	D
12	49433866	T	G		exonic	KMT2D	nonsynonymous_SNV	KMT2D:NM_003482:exon31:c.A7687C:p.N2563H		D	D	D		0.547	3.56	0.825	N	D	N	N	D	T	D	0.283	0.157	0.476	T	T	T	D	T	D	D
14	50735933	TA	T		exonic	L2HGDH	frameshift_deletion	L2HGDH:NM_024884:exon7:c.853delT:p.Y285Tfs*4	rs748910382
11	18497187	G	A		splicing	LDHAL6A		NM_144972:exon4:c.592+1G>A	rs145833201						4.719	0.995		D										T	D			D
11	18497942	AG	A		exonic	LDHAL6A	frameshift_deletion	LDHAL6A:NM_144972:exon5:c.605delG:p.S202Mfs*3
12	21796991	C	T		exonic	LDHB	nonsynonymous_SNV	LDHB:NM_002300:exon4:c.G299A:p.R100H	rs777019739	B	B	D	T	0.714	2.807	0.996	D	D	M	D	D	D	D	0.559	0.606	0.93	D	T	T	D	D	D	D
11	18472516	T	G		exonic	LDHC	nonsynonymous_SNV	LDHC:NM_002301:exon8:c.T841G:p.Y281D		D	P	D	D	0.609	3.331	0.993	D	D	H	D	T	T		0.506	0.781	0.892	D	D	D	D	D	D	D
16	75148505	A	G		exonic	LDHD	nonsynonymous_SNV	LDHD:NM_153486:exon5:c.T548C:p.M183T		D	P	D	D	0.817	3.188	0.99	D	D	L	D	D	D	D	0.899	0.84	0.962	D	D	D	D	D	D	D
11	66625954	C	T		exonic	LRFN4	nonsynonymous_SNV	LRFN4:NM_024036:exon1:c.C739T:p.R247W		D	D	D	D	0.784	3.319	0.998	D	D	M	D	T	T	D	0.379	0.583	0.804	T	D	D	D	D	D
6	84025054	C	A		exonic	ME1	stopgain	ME1:NM_002395:exon6:c.G679T:p.E227X						0.899	7.043	0.997	D	A										D	D			D	N
2	112779952	G	C		exonic	MERTK	nonsynonymous_SNV	MERTK:NM_006343:exon18:c.G2467C:p.E823Q	rs55924349	P	P	T	T	0.311	3.219	0.984	U	D	N	N	T	T	T	0.193		0.852	T	T	T	T	T	D	N
7	116339820	T	C		exonic	MET	nonsynonymous_SNV	MET:NM_000245:exon2:c.T682C:p.F228L	rs921083171	D	D	D	D	0.725	3.551	0.998	D	D	M	N	T	T	T	0.273	0.571	0.432	T	T	T	D	D	D	D
7	116395496	G	T		exonic	MET	nonsynonymous_SNV	MET:NM_000245:exon6:c.G1789T:p.D597Y		D	D	D	D	0.526	4.055	0.996	D	D	M	N	D	D	D	0.549	0.432	0.79	D	D	D	D	D	D	D
17	10543684	T	C		exonic	MYH3	nonsynonymous_SNV	MYH3:NM_002470:exon21:c.A2392G:p.M798V		B	B		T	0.569	2.777	0.984		N	M		D	D	D	0.604	0.53	0.867	D	D	D	T	T	D	N
17	10547753	G	A		exonic	MYH3	nonsynonymous_SNV	MYH3:NM_002470:exon14:c.C1325T:p.T442I	rs769788909	B	B		T	0.212	1.996	0.975		N	L		T	T	D	0.247	0.579	0.758	T	T	T	T	T	N	N
17	10550688	A	G		exonic	MYH3	nonsynonymous_SNV	MYH3:NM_002470:exon9:c.T791C:p.I264T	rs763347751	D	D		D	0.93	3.908	0.998		D	M		D	D	D	0.972	0.942	0.95	D	D	D	D	D	D	D
7	44733571	A	C		exonic	OGDH	nonsynonymous_SNV	OGDH:NM_002541:exon11:c.A1483C:p.S495R	rs2230446	B	B	T	T	0.472	2.723	0.993	D	D	N	N	T	D	D	0.258		0.762	T	T	D	T	D	D	D
10	50960186	C	G		exonic	OGDHL	nonsynonymous_SNV	OGDHL:NM_018245:exon5:c.G587C:p.R196P		D	D	D	D	0.876	4.545	0.998	D	D	M	D	T	T	D	0.542	0.507	0.462	D	D	D	D	D	D	D
10	50960232	T	A		exonic	OGDHL	nonsynonymous_SNV	OGDHL:NM_018245:exon5:c.A541T:p.I181F	rs201458076	P	P	D	D	0.801	2.955	0.988	D	D	M	D	T	T	T	0.197		0.4	T	T	T	T	D	D	D
10	50959962	C	G		exonic	OGDHL	nonsynonymous_SNV	OGDHL:NM_018245:exon6:c.G660C:p.W220C	rs138462834	D	D	D	D	0.978	4.442	0.993	D	D	H	D	T	T	D	0.595		0.571	D	T	D	D	D	D	D
10	50960231	A	G		exonic	OGDHL	nonsynonymous_SNV	OGDHL:NM_018245:exon5:c.T542C:p.I181T	rs147143536	D	D	D	T	0.869	3.645	0.998	D	D	M	D	T	T	T	0.372		0.514	T	T	T	T	D	D	D
11	66636336	C	G		exonic	PC	nonsynonymous_SNV	PC:NM_022172:exon8:c.G1003C:p.V335L	rs768230282	D	P	D	D	0.814	3.766	0.995	D	D	H	N	D	D	D	0.796	0.674	0.838	D	D	D	D	D	D	D
11	66637801	G	T		exonic	PC	nonsynonymous_SNV	PC:NM_022172:exon7:c.C875A:p.T292N	rs746397600	P	P	D	D	0.661	2.911	0.991	D	D	M	D	D	D	D	0.696	0.509	0.836	D	D	D	D	D	D	D
20	56139562	C	T		exonic	PCK1	nonsynonymous_SNV	PCK1:NM_002591:exon8:c.C1211T:p.S404L	rs149472972	D	D	D	D	0.938	4.296	0.999	D	D	H	D	T	T	D	0.575		0.596	T	T	D	D	D	D	D
14	24567485	C	T		exonic	PCK2	nonsynonymous_SNV	PCK2:NM_004563:exon3:c.C349T:p.R117W	rs778125092	D	D	D	D	0.684	3.369	0.999	D	D	M	D	T	T	D	0.308	0.31	0.666	T	T	D	D		D	D
2	173423465	T	A		exonic	PDK1	nonsynonymous_SNV	PDK1:NM_002610:exon2:c.T226A:p.F76I		D	D	D	D	0.885	3.99	0.992	D	D	M	D	T	T	D	0.426	0.677	0.583	D	D	D	D	D	D	D
3	178952085	A	G		exonic	PIK3CA	nonsynonymous_SNV	PIK3CA:NM_006218:exon21:c.A3140G:p.H1047R	rs121913279	P	B	D	T	0.724	2.465	0.99	D	D	N	N	T	T	D	0.455	0.632	0.973	T	D	D	T	T	D	D
13	48562726	A	T		exonic	SUCLA2	nonsynonymous_SNV	SUCLA2:NM_003850:exon4:c.T484A:p.Y162N		D	D	T	D	0.846	3.355	0.978	D	D	L	D	T	T	D	0.598	0.332	0.813	D	D	D	D	D	D	D
5	1295228	G	A		upstream	TERT		TERT:NG_055467.1:g.G586A
5	1278884	T	C		exonic	TERT	nonsynonymous_SNV	TERT:NM_198253:exon6:c.A2158G:p.I720V	rs373072850	P	P	D	D	0.374	2.633	0.995	D	D	M	N	D	D	D	0.539		0.797	T	D	D	D	D	D	N
5	1294646	C	A		exonic	TERT	nonsynonymous_SNV	TERT:NM_198253:exon2:c.G355T:p.V119L		P	B	T	D	0.141	1.48	0.993	N	N	M	N	D	D	D	0.277	0.221	0.794	T	T	T	D	T	N	N
17	7579517	T	C		exonic	TP53	nonsynonymous_SNV	TP53:NM_000546:exon4:c.A170G:p.D57G		D	P	D	D	0.229	0.448	0.929	N	N	L	N	D	D	D	0.382	0.235	0.913	T	D	D	T	T	N	N
1	223971861	G	A		exonic	TP53BP2	nonsynonymous_SNV	TP53BP2:NM_005426:exon18:c.C2932T:p.R978C	rs199572474			D	D	0.715	4.394	0.999	D	D		D	T	T	D	0.518		0.681		T	D	T	D	D	D
1	223976806	C	A		exonic	TP53BP2	nonsynonymous_SNV	TP53BP2:NM_005426:exon17:c.G2680T:p.A894S				T	D	0.546	4.13	0.998	N	D		N	T	T	D	0.352		0.702		T	T	D	D	D	D
1	224001984	G	A		exonic	TP53BP2	nonsynonymous_SNV	TP53BP2:NM_001031685:exon3:c.C247T:p.R83C	rs200028775			D	D	0.853	4.316	0.999	D	D		D	T	T	D	0.593		0.759		D	D	T	D	D	D
